# Supplementary material for: Urethral multiplicity in boys: systematic review of case reports and case series from the last 15 years
Source: Front Pediatr. 2024 Jun 11;12:1404947. doi: 10.3389/fped.2024.1404947 (PMC11196844; doi:10.3389/fped.2024.1404947)
Supplement: Supplementary file 2 [file Datasheet2.xlsx]

## Sheet: PS
REF	Author/year	Country	Study design	Age at diagnosis	Age at intervention	Presentation	Investigations	Asociated anomalies	Other associated anomalies	Surgical technique	Additional surgeries	Number of interventions	Complications	Follow up	Outcome/Continance/Cosmesis
1	Eroglu 2016	Turkey	CR		7 years	Erythematous skin lesion was noticed at the dorsal aspect of penis radix	-			Catheterization of the sinus and excision at the blind ending level	Circumcision	1	No	1 year	Good
2	Kim 2007	South Korea	CR	At birth	3 years	Discharging sinus in the prepubic region	US, FG			Excision		1	No
3	Nonnenmacher 2016	Germany	CR	8 months	8 months	Intermittently occurring clear discharge from a small opening above the base of his penis	MCU, FG, UCYS / CYS of the prepubic opening, instillation of indigo carmin			Surgical exploration via oval incision and dissection along the indigo-dyed structure, ligation and complete excision of the sinus		1
4	Sinha 2017	India	CR	5 years	5 years	Recurrent foul smelling sero-purulent discharge from the opening at the peno-pubic junction since birth	MCU	Anti-clockwise mild penile torsion		Elliptical incision, dissection, complete excision - 4 cm long tract with blind chord like ending at the pubic symphysis towards anterior bladder wall		1	No		Good
5	ArredondoMontero 2022	Spain	CR	At birth	2 years	No symptoms associated with the lesion	abdominal US			Perilesional fusiform incision, dissection to the base of the lesion ending in "cul-de-sac", complete excision		1	No		Positive
6	Wang 2019	China	CR	10 years	10 years	Pain in the dorsal base of the penis; occasional discharge from an accessory meatus located in the midline of the dorsal proximal penis	FG, RUG, CT	Moderate dorsal penile curvature, deficient dorsal foreskin	Patent foramen ovale	Methylthionine chloride was injected into the sinus through the dorsal opening at the initiation of the procedure, and the intact sinus was completely separated and excised	Circumcision, curvature correction via degloving and detaching the fibrous cord beneath the skin	1	No
7	Nasir 2013	Nigeria	CR	9 months	-	Recurrent mucopurulent discharge from a tiny opening in the midline of the prepubic area near the base of the penis	MCU	Deformed penis with ventrally hooded prepuce, dorsal chordee, penile torsion to the left		Exploration through an elliptical incision, a 2.5-cm-long tract was found apparently ending as a fibrous tract underneath the pubic bone toward the anterior surface of the bladder	Orthoplasty to correct chordee	1	No
8	Ozdemir 2011	Turkey	CR	4 years	4 years	Mucopurulent discharge at the proximal dorsum of the penis	FG			Tract was totally excised - ended before the symphysis pubis as a fibrous band		1
9	Fukuhara 2021	Japan	CR	13 years	13 years	Fever, high inflammatory response	Blood analyses, US, CT,			Laparoscopy of the the preperitoneal cavity confirming the sinus to the pubic symphysis which is not connected with the bladder; excision of the sinus from the outside		1	No	1 year
10	Duman 2017	Turkey	CR	20 months old	-	3-month history of recurrent mucopurulent discharge from a pinpoint opening located over the prepubic area	US, RUG, MRI			Excision		1
11	Celebi 2015	Turkey	CR	3 years	3 years	Yellowish discharge from a tiny opening along the midline on the dorsal base of the penis.	Physical examination, US, FG			Excision of the overlying tissue and its continuous sinus tract extending to the retropubic space ending in a fibrous tract		1	No	1 year
12	Güler 2019	Turkey	CR	4 years	-	Purulent discharge from the distal part of the dorsum of his penis	FG, culture			Surgical exploration and excision of the fibrous tract at the anterior surface of his pubic symphysis		1	No	9 months
13	Mostafa 2019	Egypt	CR	At birth	2 years	Small skin opening 1cm above the root of the penis discharging pus or offensive mucoid material on irregular basis	US, FG, culture			Elliptical transverse incision surrounding the sinus, dissection down to symphysis pubis - transfixing and ligating the tract		1		3 months
14	Ramareddy 2012	India	CS	8 years	8 years	Serous discharge from prepubic site	Local examination with probe and FG, renal US, UCYS	-		Complete excision of the blind- ending tract between corporal bodies behind pubic symphysis		1	No	6 months to 2 years	Normal looking and functioning penis
14	Ramareddy 2012	India	CS	3 years	3 years	Deformed penis: dorsal chordee, ventral hood, abnormal opening at penopubic junction continuing distally as a urethral plate and ending in a wide grooved aborted glans, apart from normal orthotopic meatus	Local examination with probe and sinogram, US, UCYS	Dorsal chordee, ventral hood, dorsal incomplete epispadic duplicate with aborted glans		Excision of the sinus as high as possible behind pubic sympysis and distally including the aborted glans	Glansplasty	1	No	6 months to 2 years	Normal looking and functioning penis
15	Aihole 2016	India	CS	9.5 years	9.5 years	Opening in the pubic area noticed since early infancy with history of intermittent clear discharge	Renal US, MCU, FG			Complete excision of the tract		1	No	7 months	Good
16	Nazir 2019	Pakistan	CS	2 years	2 years	Purulent discharge from an opening at the root of penis	MCU, CYS	No		Excision	No	1	No	3 years	Good
17	Onofre 2013	Brazil	CS	1 year		Discharge of mucus	MCU, US, IVP/MRI			Excision		1	-
17	Onofre 2013	Brazil	CS	3 years		Discharge of mucus	MCU, US, IVP/MRI			Excision		1	Further corrective surgery needed
			CR - case report, CS - case series				US - ultrasound, FG - fistulography, CYS - cystoscopy, UCYS - urethrocystoscopy, MCU - micturating cystourethrography, RUG - retrograde urethrogram, MRI - magnetic resonance imaging, CT - computer tomography, IVP - intravenous pyelography

## Sheet: I
REF	Author/year	Country	Study design	Age at diagnosis	Age at intervention	Presentation	Preop investigations	Asociated GU anomalies	Other associated anomalies	Effman's classification	Surgical technique	Additional surgeries	Number of interventions	Complications	Follow up	Outcome/Continance/Cosmesis
18	Abouzeid 2015	Egypt	CS	6 months	6 months	Secondary meatus at the dorsum of the glans	US, MCU			I	No treatment		0			Very good
18	Abouzeid 2015	Egypt	CS	5 years	5 years	Accessory dorsal urethral meatus on the dorsum of the glans, urine passing throught the ventral orthotopic urethra	US, MCU	Dorsal chordae		I	Degloving, urethral stripping using a guiding catheter		1			Very good
18	Abouzeid 2015	Egypt	CS	4 months	4 months	Secondary meatus at the dorsum of the coronal sulcus	US, MCU	Dorsal preputial deficiency	Ano-rectal stenosis	I	Excision by stripping		1			Very good
18	Abouzeid 2015	Egypt	CS	6 months	6 months	Secondary meatus at the dorsum of the coronal sulcus	US, MCU	Dorsal preputial deficiency		I	Circumcision		1			Very good
18	Abouzeid 2015	Egypt	CS	3 months	3 months	Peno-pubic accessory meatus	US, MCU	Dorsal preputial deficiency		I	Excision of the accessory urethra		1			Very good
18	Abouzeid 2015	Egypt	CS	2 years	2 years	An epispandic urethral plate replacing the accesory dorsal channel	US, MCU	Dorsal preputial deficiency		I	Excision of the epispandic urethral plate		1			Good, continent patient
19	Wani 2019	India	CS			Discharging sinus in prepubic area				I	Excision of accessory urethra		1			Single good stream
19	Wani 2019	India	CS			Penoscrotal abscess with fistula		Left solitary kidney		I	Penoscrotal fistula excision		1			Single good stream
20	Lima 2017	Italy	CS			Asymptomatic				IA	Conservative					Occasional secretions from the duplicated blind channel, episodes of urinary infection
20	Lima 2017	Italy	CS			Asymptomatic				IA	Conservative					Occasional secretions from the duplicated blind channel
20	Lima 2017	Italy	CS		6 years	Mucus discharge				IA	Accessory urethra removal			None		Uneventful and they were continent with normal urinary and renal function at long-term follow-up
20	Lima 2017	Italy	CS		8 years	Infections			Mild pubic diastasis	IA
20	Lima 2017	Italy	CS		12 years	UTI		Left VUR	Anorectal malformation with a recto-urethral fistula, left MCK	IB	Distal urethroplasty	Laparoscopy-assisted anorectal pull-through,and left nephrectomy due to a multicystic kidney		None
20	Lima 2017	Italy	CS			Mucous discharge				IB	Endoscopic diatermocoagulation
20	Lima 2017	Italy	CS							IB	Accessory channel removal
21	Arena 2007	Italy	CS	38 months		Double urethral meatus or urinary stream	MCU, RUG, IVU,UCYS			IA	No treatment		0		from 6 months to 5 years	Good cosmetical and functional results were achieved inall treated boys, with a spontaneous void through a nor-mally positionated glanular meatus; there was no urinary infection, stable renal function and no hydronephrosis
21	Arena 2007	Italy	CS	25 months		Double urethral meatus or urinary stream	MCU, RUG, IVU, UCYS			IA	No treatment		0		from 6 months to 5 years
21	Arena 2007	Italy	CS	24 months		Incidentally discovered	MCU, RUG, IVU, UCYS			IB	No treatment		0		from 6 months to 5 years
22	Lopes 2017	Canada	CS		3 years	Hypospadic subcoronal urethral meatus	MCU, kidney and bladder US, UCYS			IA	Ventral incision in the accessory urethra	Browne technique (hypospadias repair)	2	None	6,5 years	-
22	Lopes 2017	Canada	CS		11 years	UTI and purulent discharge from epispadic meatus	MCU, kidney and bladder US, UCYS	Left VUR grade III		IA	Accessory urethral resection		1	None	4 years	-
22	Lopes 2017	Canada	CS		3 years	UTI and purulent discharge from epispadic meatus	MCU, kidney and bladder US, UCYS			IA	Accessory urethral resection		1	None	5 years	-
23	Guglielmetti 2020	Switzerland	CS	2 months	13 months	No specific complaints	MCU			IA	None at UCH		0	None
23	Guglielmetti 2020	Switzerland	CS	12 months	13 months	No specific complaints	CYS			IB	Complete excision		1	None
23	Guglielmetti 2020	Switzerland	CS	5 years	-	No specific complaints	US		Down syndrome, Myelodysplastic syndrome (neonatal)	IA	None		0	None
23	Guglielmetti 2020	Switzerland	CS	10 months	21 months	No specific complaints	US			IA	Complete excision		1	None
24	Kang 2020	South Korea	CS		2.5 years	Dorsal accessory urethra	RUG	Chordee		IA	Excision of the accessory urethra	Chordectomy	1		No postoperative voiding symptoms
24	Kang 2020	South Korea	CS		11.5 years	Dorsal penile root opening	RUG	Hypospadias		IA	Excision of the accessory urethra	TIP	1		No postoperative voiding symptoms
24	Kang 2020	South Korea	CS		10 years	Dorsal accessory urethra, double apical	RUG	Chordee		IA	Excision of the accessory urethra	Chordectomy	1		No postoperative voiding symptoms
24	Kang 2020	South Korea	CS		12 years	Dorsal accessory urethra, dorsal penile root opening	RUG			IA	Excision of the accessory urethra		1		No postoperative voiding symptoms
24	Kang 2020	South Korea	CS		1 year	Dorsal accessory urethra, double apical	RUG, CYS	Concealed penis		IA	Urethrourethrostomy via a septal incision from the point of the meatus	Penoplasty	1		No postoperative voiding symptoms
24	Kang 2020	South Korea	CS		4 years	Proximal accessory urethra	RUG			IB	Urethrourethrostomy via endoscopic septal incision		1		2 months after the endoscopic septal incision, the Qmax increased and the flow curve became bell-shaped
25	Wei 2023	United States	CR	4 months	6 months	Diagnosed with distal hypospadias and chordee neonatally, no specific complaints	intraoperative US, probe insertion into the hypospadiac urethra	Hypospadias, chordee, congenital anterior urethral diverticulum, hydrocele		IA	Excision of the septum between the urethras and reconstruction with diverticulectomy and urethroplasty		1	None	1 year	Catheter was removed at 2 weeks; followed for 1 year with no complications.Uroflow studies were recommended once toilet trained
26	Abdur-Rahman 2009	Nigeria	CR	12 years	12 years	Post circumcision state: sero-mucoid discharge from the wound on the ventral surface of the penis	MCU, Penile sinogram			IA	Complete excision		1	None		Positive
27	Aksu 2011	Turkey	CR	newborn	18 months	Web of skin between the scrotum and the urethral surface of the penis, and proximal incomplete urethral duplication	IVU, MCU			IA	Urethroplasty	Incision of the web, circumcision	1	None	15 months	Excellent cosmesis, no voiding problems
28	Goyal 2017	India	CR	9 years	9 years	Passage of urine from the opening at the ventral aspect of penis since birth	RCUG	Megameatus intact prepuce		IA	Crushing and division of common septum between two urethras with urethroplasty by pyramid procedure		1			-
29	Ahmed 2021	Pakistan	CR	6 years	6 years	Urinary stream directed upward, cleft of the glans dorsally	Radiological workup	Dorsal chordee, cleft of the glans		IB	Penile shaft was degloved.The tract along with fibrotic tissue was excised till its origin at the level of symphysis pubis		1			-
30	Sencan 2013	Turkey	CR	5 years	5 years	Dorsal chordee, no problem with micturition	Itraoperative	Dorsal chordee		IB	Degloving, catheterizing the accesory urethra, complete excision	Circumcision, chordee correction	1	None		Calibration and the projection of micturition were normal
31	Sfoungaris 2017	Greece	CR	8 years		Midline sagittal fissure on the dorsal aspect of the glans penis, which was present since birth and never caused any symptoms	US			IA	Excision, glanduloplasty	Degloving	1	None	3 weeks	Good
			CR - case report, CS - case series				US - ultrasound, CYS - cystoscopy, UCYS - urethrocystoscopy, MCU - micturating cystourethrography, RUG - retrograde urethrogram, IVP - intravenous pyelography, RCUG - retrograde cystourethrogram

## Sheet: IIA1
REF	Author/year	Country	Study design	Age at diagnosis	Age at intervention	Presentation	Preop investigations	Asociated GU anomalies	Other associated anomalies	Surgical technique	Additional surgeries	Number of interventions	Complications	Follow up	Outcome/Continance/Cosmesis
18	Abouzeid 2015	Egypt	CS	6 months	6 months	Secondary meatus at the dorsum of the glans	US, MCU			Excision of the dorsal accessory urethra	-	1	-	-	Very good
18	Abouzeid 2015	Egypt	CS	Neonatal	Neonatal	An epispandic urethral plate replacing the accesory dorsal channel and continuous with extrophy of the urinary bladder	US, MCU	Bladder extrophy		Excision of the epispandic urethral plate	Bladder closure	1	-	-	Good, continent patient
19	Wani 2019	India	CS			Two urinary streams				Closure of opening of dorsal urethra within the bladder		1			Single good stream
32	Alanee 2012	United States	CS	Neonatal	2 years	Epispadiac meatal slit, two separate suspected urethral openings	MCU			Distal urethro-urethrostomy, tubularizing the dorsal urethral in two layers, dartos flap urethroplasty and glansplasty	Circumcision, degloving	1	Voiding with a singleurinary stream with no evidence of duplicated stream, meatal stenosis or urethrocutaneous fistula; there is no evidence of urinary incontinence	Two urethral stents were left in place and secured to the urethral meatus for 10 days. Contacted after 1 year
22	Lopes 2017	Canada	CS		2 years	Anal urinary leakage and UTI	MCU, kidney and bladder US, UCYS			Perineal urethrostomy, second perineal urethrostomy - vesicostomy closure; preputial island flap neourethroplasty+ 2nd stage urethroplasty		5	Uretethral stenosis (treated successfully)	7 years
22	Lopes 2017	Canada	CS		5 years	Anal urinary leakage and UTI	MCU, kidney and bladder US, UCYS	Left solitary kidney		Perineal urethrostomy, preputial island flap neourethroplasty	Colostomy, colostomy closure	3	no	12 years
24	Kang 2020	South Korea	CS		1 year	Epispandiac dorsal accessory urethra	RGU	Epispadias	Tetralogy of Fallot, absence of the second right costal arch, hemivertebra between the 4th and 5th lumbar vertebrae	Excision of the dorsal urethra via stripping - dissected proximally below the pubic bone and ligating	Ventral plication of the penis to correct the dorsal curvature	1			No postoperative voiding symptoms
33	Caione 2020	Italy	CS	At birth	1 year	Penopubic epispadias, partial variant of bladder exstrophy	US, MCU, UCYS	Testicular atrophy		Mitchell-Caione complete penile disassembly technique	Left orchiectomy for complete testicular atrophy and subsequent placement of testicular prosthesis	3	no	13 years	Good cosmetic result, straight penis during erection; valid urinary flow and absence of post-voidal residue; urinary continence (day and night)
33	Caione 2020	Italy	CS	20 days	1 year	Penopubic epispadias	US, MCU, UCYS, Renal scintigraphy	Bilateral vesico-ureteral reflux (III)		Mitchell-Caione complete penile disassembly technique	Endoscopic treatment with bladder infiltration	4	Glandular fistula (surgically corrected)	7 years	Good cosmetic result, straight penis during erection; low urinary flow with no post-voiding residue; urinary continence (night); dribbling of urine during the day.
33	Caione 2020	Italy	CS	6 months	2 years	Penopubic epispadias	US, MCU, UCYS			Mitchell-Caione complete penile disassembly technique		1	no	14 years	Good cosmetic result, straight penis during erection; valid urinary flow and absence of post-voidal residue; urinary continence (day and night)
33	Caione 2020	Italy	CS	4 years	5 years	Penopubic epispadias, urinary incontinance	US, MCU, UCYS			Mitchell-Caione complete penile disassembly technique		3	Urethral fistula (surgically treated) and urethral stricture (dilated)	4 years	Good cosmetic result, minor bowing of the penile shaft remains; valid urinary flow and absence of post-voidal residue; urinary continence (day and night)
34	Coleman 2010	Australia	CS	5 days	12 months	Penile epispadias, dribbling urinary stream over the anterior abdominal wall	MCU, UCYS			Glanuloplasty and excision of the dorsal duplicated urethra		1
35	Mensah 2013	Ghana	CR	16 years		Urinary incontinance, bladder exstrophy	pelvic X-ray	Bladder exstrophy, dorsal chordee	Lower abdominal wall defect, no umbilicus, diastases of symphysis pubis	Degloving, dissecting and mobilizing the dorsal urethra, incorporating the mucosa in the bladder, restoring the penile skin with reversed Byars flaps	Chordee correction - dorsal fibrotic spongiosa tissue excision, abdominal wall defect closure	1	Dorsal penile skin loss - managed with split skin graft	14 months	Good
36	Venkatramani 2016	India	CR	12 years		Poor flow and recurrent urinary tract infections	MCU, UCYS	Duplication of the bladder neck		End-to-side dorsal-to-ventral urethro-urethrostomy via a midline perineal incision - disconnecting the dilated posterior part of the dorsal urethra from its hypoplastic anterior part	-	1	no	1 year- VCUG showed a patent anastomosis	Uneventful recovery and was free from UTI with an excellent flow
37	Roshanzamir 2016	Iran	CR	At bith	4 year	Double meatus, urination mostly from the hypospadic meatus	MCU, US, IVP	Hypospadias		Hypospadias repair saving the duplication		1	no	1 year	Appropriate, good, continent
38	Salimi 2017	Iran	CR	6 years	6 years	Fecaluria and abdominal distention, penis with two orifices	MCU, CYS	Rectourethral fistula, bladder septum	Glucose-6-Phosphate Dehydrogenase Deficiency, sickle cell anemia, sigmoid and rectum duplication	The right rectum was connected to the right urethra below the bladder neck through a fistula	Exploratory laparotomy, resection of duplicated rectum	-	-	-
39	Saxena 2019	India	CR	3 years	3 years	Passage of single urine stream from under the surface of penis	No	Ventrally deficient prepuce		Dorsal to ventral urethro-urethrostomy via TIP ( Snodgrass) urethroplasty		1	no	1 year	Passes urine with good stream without any straining, no UTIs
40	Suoub 2020	Jordan	CR	9 years		Double urinary stream after circumcision	US, MCU, RUG, UCYS	Mild dorsal chordee		Excision of the dorsal accessory urethra deep as possible close to the bladder wall	Chordee correction	1	no	9 months	One urinary stream and a straight penis
41	Uçar 2017	Turkey	CR	Neonatal	10 months	Penile swelling during voiding	Renal US, RUG, CYS	Megalourethra in both urethras		Opening the megalourethras, excision and tapering, urethro-urethrostomy with two layer urethroplasty of the distal uretha	Glanspalsty and skin penile reconstruction	1	no	1 year	Good cosmetics and urinary continence
42	MouafoTambo 2011	Multi	CR	12 years	12 years	Continuous urine leakage through the dorsal urethra since the age of 2 months when circumcision was performed	MCU, US, pelvic X-rays	Bilateral hydronephrosis	Left hemiparesis, an incontent anus and scoliosis, pubic disjunction, cogccyx agenesis	Excision of the dorsal accessory urethra via stripping		1	no	-	Good
43	Abraham 2013	India	CR	Neonatal	3 years	Absent anal opening with perineal fistula, dribbled urine from the penile urethral meatus and passed urine in stream from the anterior anal verge	dye study, CYS, RPG, abdominal US, CT	Urethrocutaneous fistula at distal penile region - repaired during the 3rd-stage urethroplasty - , horseshoe kidney with pyelic fusion and a crossed single ureter		Staged urethroplasty - 1st: bringing the ventral urethra to the penoscrotalregion and Thiersch- Duplay urethroplasty; 6 months later - 2nd: bringing the urethra to the coronal region via a Thiersch- Duplay urethroplasty. 3rd: reconstructing the glandular urethra via urethro-urethroplasty.			Urethro-cutaneous fistula	11 years	Asymptomatic at present and passes urine in good stream from a meatus located at the tip of the penis
			CR - case report, CS - case series				US - ultrasound, CYS - cystoscopy, UCYS - urethrocystoscopy, MCU - micturating cystourethrography, RUG - retrograde urethrogram, IVP - intravenous pyelography, RPG - Retrograde pyelogram

## Sheet: IIA2
REF	Author/year	Country	Study design	Age at diagnosis	Age at intervention	Presentation	Preop investigations	Asociated GU anomalies	Other associated anomalies	Surgical technique	Additional surgeries	Number of interventions	Complications	Follow up	Outcome/Continance/Cosmesis
18	Abouzeid 2015	Egypt	CS	6 months	6 months	Secondary meatus at the dorsum of the glans	US, MCU			Urethro-urethrostomy	Glanuloplasty	1			Very good
18	Abouzeid 2015	Egypt	CS		2 years			Vesico-ureteric reflux with marked hydro-ureteronephrosis		Urethroplasty
18	Abouzeid 2015	Egypt	CS					Renal dysplasia		Urethroplasty
18	Abouzeid 2015	Egypt	CS					Crossed renal ectopia, ectopic ureteral insertion in posterior urethra		Urethroplasty
19	Wani 2019	India	CS			Thin stream with meatal stenosis		Meatal stenosis		Meatoplasty		1			Single good stream
19	Wani 2019	India	CS			Straining while passing urine				PADUA technique		1			Single good stream
19	Wani 2019	India	CS			Dribbling from duplicated glans		Left solitary kidney with polydactyly		Excision of stenosed segment of the ventral urethra and ventral hypoplastic glans and Byar's staged urethroplasty of proximal good caliber ventral urethra retaining dorsal glans		2			Single good stream
19	Wani 2019	India	CS			Straining during micturition/ suprapubic cystostomy				Perineal urethrostomy and buccal mucosa tube urethroplasty		3			Waiting for end-to-end anastomosis of perineal urethrostomy
19	Wani 2019	India	CS			Straining while passing urine, glans with two meati in the sagittal plane				VIU of ventral urethra done followed by repeated dilatations		4			Single good stream
19	Wani 2019	India	CS			Exstrophy complex				Excision of duplicated urethral plate and end-to-end anastomosis of the ventral urethra with bladder closure		1			Occasional stress incontinence but passing single good stream
19	Wani 2019	India	CS			Two urinary streams				Awaiting
19	Wani 2019	India	CS			Asymptomatic				No intervention
19	Wani 2019	India	CS			Asymptomatic				No intervention
19	Wani 2019	India	CS			Asymptomatic				No intervention
44	Janssen 2020	United States	CS	6 months		Irregular foreskin and severe phimosis	RUG	Phimosis, urethral diverticulum		Reduction urethroplasty of the ventral diverticulum and a meatoplasty; a temporary suprapubic tube was placed		1 - further surgeries needed		6 weeks	Voiding via 2 urethras with equal yet small caliber of urinary stream
32	Alanee 2012	United States	CS	18 months	18 months	Large epispadiac urethral meatus that could not be catheterized, ventrally a normal appearing urethral meatus	MCU			Incising the dorsal urethral plate also through the septum separating the dorsal and ventral urethro-urethrostomy; the dorsal urethral plate was tubularized in two layers, dartos flap urethroplasty and glansplasty	Circumcisiom, two urethral stents were left in place and secured to the urethral meatus for 10 days. Contacted after 1 year	-			Voiding with a single urinary stream
45	Mane 2009	India	CS	5 years		Passage of urine from two meati with normal-calibre urinary stream	US, MCU, RUG, UCYS	Left ectopic ureter		Urethro-urethrostomy		1		From 3 months to 7years	Single good stream
45	Mane 2009	India	CS	2,5 months		Passage of urine from two meatus: in drops from the orthotopic, in a thin stream from a the ventral	US, MCU, RUG, UCYS			Waiting for definitive repair				From 3 months to 7years
21	Arena 2007	Italy	CS	6 years		Double urethral meatus or urinary stream	US, MCU, RUG, UCYS, IVP			Dissection and high ligation of accessory urethra		1		From 6 months to 5 years	Good cosmetical and functional results were achieved inall treated boys, with a spontaneous void through a normally positionated glanular meatus. There was no urinary infection, stable renal function and no hydronephrosis
21	Arena 2007	Italy	CS	40 months		Double urethral meatus or urinary stream	US, MCU, RUG, UCYS, IVP			Dissection and high ligation of accessory urethra		1
21	Arena 2007	Italy	CS	38 months		Double urethral meatus or urinary stream	US, MCU, RUG, UCYS, IVP	VUR grade III		Dissection and high ligation of accessory urethra		1
22	Lopes 2017	Canada	CS		1,5 years	Anal urinary leakage and UTI	Kidney and bladder US, MCU, UCYS	Posterior urethral valves, right VUR grade III, right solitary kidney		Endoscopic transurethral valve resection, resection of the accessory urethra; urethral stenosis dorsal urethra, T-T anastomosis dorsal urethra		3	Urethral stenosis (treated successfully)	6 years
22	Lopes 2017	Canada	CS		5 months	Anal urinary leakage and UTI	Kidney and bladder US, MCU, UCYS	Left kidney exclusion / Right vesicoureteral reflux grade		Vesicostomy, resection of the accessory urethra; urethral stenosis dorsal urethra: urethrotomy and neourethroplasty (distal correction + meatoplasty)		3	Urethral stenosis (treated successfully)	14 years
22	Lopes 2017	Canada	CS		5 years	UTI	Kidney and bladder US, MCU, UCYS	Left vesicoureteral reflux grade V	Anal imperforation, Spina Bifida	Vesicostomy	Left nephrectomy, cystostomy, bladder augmentation, Monti	3	Urethral stenosis + low capacity bladder (treatment: augmentation and Monti)	5 years
22	Lopes 2017	Canada	CS		2 years	Anal urinary leakage + UTI	Kidney and bladder US, MCU, UCYS	Right dysplastic kidney, left vesicoureteral reflux grade III	Congenital megacolon	Vesicostomy, perineal urethrostomy, preputial island neourethroplasty - Urethrotomy, preputial neourethroplasty	Sigmoidostomy	5	Urethral stenosis (treated successfully)	10 years
22	Lopes 2017	Canada	CS		3 years	Anal urinary leakage + UTI	Kidney and bladder US, MCU, UCYS	Right ectopic crossed fused kidneys		8 surgeries to correct the urethra/bladder in another institution		several	Urethral stenosis (treated successfully)	8 years
22	Lopes 2017	Canada	CS		2 years	Anal urinary leakage + UTI	Kidney and bladder US, MCU, UCYS			Perineal urethrostomy, preputial island neourethroplasty		2		5 years
22	Lopes 2017	Canada	CS		3 years	UTI (sepsis)	Kidney and bladder US, MCU, UCYS	Bilateral ureteral duplication		Vesicostomy, vesicostomy closure (obstruction) - Mitrofanoff		4	Urethral stenosis (ended up with Mitrofanoff)	12 years
22	Lopes 2017	Canada	CS		1 years	Multiple UTI	Kidney and bladder US, MCU, UCYS	Left VUR	Anal imperforation	Vesicostomy, bladder augmentation - Mitrofanoff		4	Urethral stenosis, low capacity bladder (treatment: augmentation and Mitrofanoff)	11 years
34	Coleman 2010	Australia	CS	2 months	2 months	Retractable foreskin, bifid scrotum with a penoscrotal web and bilateral hydroceles	US, MCU	Gross left hydronephrosis with thinning of the left renal parenchyma and and left paraureteric diverticulum		Penile degloving, cystoscopy, formation of temporal perineal urethrostomy	Further surgeries needed	1	Acute urinary retention 4 days later first cystogram and required suprapubic catheter insertion		Ventral (functional) urethra has been preserved, and continence maintained
23	Guglielmetti 2020	Switzerland	CS	3 months	7 months	Epispadic dimple	UCYS	Right dilated duplex kidney, hypospadias	ARM	Complete excision of the accessory urethra		1
23	Guglielmetti 2020	Switzerland	CS	at birth	12 months	No specific complaints	MCU	Hypospadias (2nd urethra), penoscrotal transposition		Complete excision of the accessory urethra		5
23	Guglielmetti 2020	Switzerland	CS	4 years	4 years	No specific complaints	UCYS			Complete excision of the accessory urethra		1
23	Guglielmetti 2020	Switzerland	CS	2 months	12 months	No specific complaints	MCU	Hypospadias (2nd urethra)		Complete excision of the accessory urethra		5
46	Lena 2022	Italy	CS	3 years	8.5 years	Orthotopic meatus - dorsal urethra and subcoronal - ventral hypotrophic	UCYS, video urodynamic exam	Neurogenic high-pressure, low-compliant, bladder with reduced capacity, associated to a sphincter-detrusor dyssynergia	Imperforate anus, tethered cord, lipomyelocele, Renal agenesis, sacral agenesis, clubfoot	Excision of ventral urethra	Detethering surgery associated to excision of the lipomyelocele			3 years	Good
46	Lena 2022	Italy	CS	4 months	1.5 years	Orthotopic meatus - dorsal hypotrophic urethra and proximal penile meatus - ventral	MCU	Hypospadias, renal agenesis, penoscrotal transposition	Rectovesical fistula, lipoma of the filum terminale, tethered cord	Excision of dorsal urethra, tubularized incised plate urethroplasty	Mitrofanoff appendicovesicostomy for neurogenic bladder			2 years	Occasional episodes of urinary incontinence and increasing dysuria with urinary straining
46	Lena 2022	Italy	CS			Two glandular meatuses disposed on a sagittal plan	MCU	Duplex collecting system, megaureter	Rectovesical fistula, lipoma of the filum terminale, tethered cord	No surgical correction
46	Lena 2022	Italy	CS	3 years	3 years	Orthotopic meatus - dorsal hypotrophic urethra and mid penile meatus - ventral		Primary refluxing-obstructive megaureter, hypospadias	Rectovesical fistula, VACTERL syndrome (EA, sacral dysmorphism, Fallot tetralogy, PROM), cholecystic malformation, lipoma of the filum terminale, tethered cord	Excision of dorsal urethra, tubularized incised plate urethroplasty - cystostomy button for urinary derivation	Detethering surgery			12 years
24	Kang 2020	South Korea	CS		8 years	dorsal accessory urethra, penopubic opening	RUG			Excision of the dorsal urethra via stripping		1
24	Kang 2020	South Korea	CS		8 months	dorsal accessory urethra, double apical	RUG	Horseshoe kidney, VUR		No urethra repair - Vesicostomy, Ureteroneocystostomy		0
33	Caione 2020	Italy	CS	Birth	1 year	Penile epispadias	US, MCU, UCYS		Genetic syndrome with 47 XXY	Mitchell-Caione complete penile disassembly technique: the dorsal epispadiac accessory urethra full removal was obtained till the bladder neck, through division of the corpora cavernosa on the midline		2		10 years	Good cosmetic result, straight penis during erection, valid urinary flow and absence of post-voidal residue.Urinary continence during the day (bladder emptying every 2 hours). Nocturnal enuresis
33	Caione 2020	Italy	CS	13 years	13 years	Penile epispadias	US, MCU, UCYS			Mitchell-Caione complete penile disassembly technique		1		8 years	Good cosmetic result, straight penis during erection, valid urinary flow and absence of post-voidal residue.Urinary continence (day and night)
20	Lima 2017	Italy	CS		3.5 years	Incontinence		Right VUR and left paraureteral diverticulum; micro-glans with a dysmorphic and small penis		Removal of the accessory urethra, urethroplasty of the main and left ureteral reimplant; Mustarde`urethroplasty	Alprostadil (Caverject) injections into the corpora cavernosa, glans penis augmentation using injectable filler (DEFLUX, hyaluronicacid/dextranomer)		Urethral stenosis (calibrations)		Mild erectile dysfunction and psychological problems due to his small penis
47	Baid 2014	India	CR	15 years		Double stream of urine since birth	Renal US, UCYS, RUG			No intervention
48	Davidson 2016	UK	CR	9 months	21 months	Proximal penile hypospadias with second urethral meatus openincg within the glans	MCU	Hypospadic rudimentary dorsal urethra, chordee, and a hooded foreskin		Urethro-urethroplasty, complete distal urethral tubularization, layered closure, glanuloplasty	Complete penile degloving (chordectomy)	1		21 months	Good cosmetic result with no postsurgical complications: passing urine with a thick and straight stream with no evidence of fistula
49	Shah 2014	India	CR	16 months		Swelling of the penis, which increased in size with urination	MCU, CYS	Urethral diverticulum; small para-ureteral bladder diverticulum		The dorsal urethra was cauterized via a Bugbee electrode	Open diverticulectomy of the ventral urethral diverticulum	1		6 months	Good urinary stream
50	Alhasan 2012	Nigeria	CR	6 years	6 years	Passage of urine from two orifices in the penis	No			Excision of the accessory urethra		1		3 months	Voiding with satisfactory stream
51	Gupta 2015	India	CR	3.5 years		Straining during micturition and passage of urine from two openings, one near the tip of the penis and another on the under surface of the penis, only in drops from the dorsal meatus	biochemical renal function, US, RUG, UCYS, DMSA scan	Left-sided grade 5 VUR	Very firm, mildly tender right testis	Staged: vesicostomy, serial dilatations of the ventral urethral stricture, distal urethro-urethrostomy	Left ureteric reimplantation	NA		1 year	Good
52	FreitasFilho 2018	Brazil	CR	2 months	1 year	UTI and perineal dermatitis, constantly wet diapers with urine	US, cyntilography, MRI, MCU	Horseshoe kidney	Failure of lumbosacral vertebrae fusion, lumbar lipoma	Resection of the ventral urethra	Neurosurgical intervention for spinal lipoma	2		18 years	Continent and voiding with a normal stream
53	Polukhov 2020	Azerbaijan	CR	3 years	3 years	Splitting head of genital organ and incorrect location of the external urine hole	US, fluoro-scopy, MCU			Excision of the accessory urethra by stripping to the root; urethroplasty		1		1 week from surgery catheter was removed	Good
54	Mazaheri 2014	Iran	CR		4 years	Recurrent UTI and double-stream urine since birth	Biochemical analysis, complete blood count, and urinalysis, US, MCU	Prostatic utricule cyst		Multiple hydrodistentions until achieving 8F; end-to-end urethro-urethrostomy		intervals between urethral hydrodistension did not exceed beyond 4 weeks		9 months	Good
55	Yanai 2011	Japan	CR	1 year	1 year	Double urinary stream: poor stream from a meatus located on the tip of the glans and a good stream from a hypospadiac meatus located in the ventral mid-shaft	US, MCU, RUG, UCYS	Hypospadias, urethral stenosis, posterior urethral valve		Resection of the hypospadiac meatus; side-to-side urethro urethrostomy; closong the hypospadiac opening with left external spermatic fascia flap		1		6 months	MCU and urethroscopy showed no stenosis at the opening of the adjoining walls of both urethras
56	Danish 2020	India	CR	7 years	7 years	Urethral duplication with glistening mass just below the penile shaft	MRI, RUG, CYS	Penoscrotal mass		Excision of the ventral atretic urethra	Mass was excised at its junction with the corpus spongiosum, correction of ventral penile curvature	1
57	Ragavan 2011	India	CR	7 days	2 years old	Not passing urine since birth, soakage of clothes and flow of urine from umbilical region	US, RUG of the two tracts, CYS (at 2 years old)	Patent urachus, testicular teratoma		End to side urethro-urethrostomy of the external end of ventral hypospadiac urethra to the side of the ventral urethra	Urachus ligation and excision, orhiectomy	2 (urachus excision at 7 days olda and urethral reconstruction at 2 years old)		2 years	Passing urine in good stream and continent
58	Sindjic 2009	Serbia	CR	3 days	2 years	Marked abdominal wall distension, palpable testes, and a bag-like, floppy penis without voiding	US, MCU, RUG, IVUG	Severe bulbar and meatal stenosis and pronounced megalourethra in between; lack of corpus spongiosum, together with the absence of the corpora cavernosa, bag-like floppy penis; hypoplastic right kidney, severe bilateral hydronephrosis,grade 5 right-sided vesicoureteral reflux, and an obstructive left ureter		1st: meatoplasty, reduction of the megalourethra, urethroplasty of the bulbar part of the dorsal urethra, excision of the atretic anterior part of the ventral urethra, perineostomy and urethro-urethrostomy; 2nd: tubularization of the neourethral plate.		2			Clearance of the right kidney was 22% and the left kidney was 78% on renal scintigraphy
			CR - case report, CS - case series			UTI - urinary tract infections	US - ultrasound, CYS - cystoscopy, UCYS - urethrocystoscopy, MCU - micturating cystourethrography, RUG - retrograde urethrogram, IVP - intravenous pyelography, MRI - magnetic resonance imaging, DMSA - dimercaptosuccinic acid	VUR - vesicourethral reflux

## Sheet: IIA2Y
REF	Study ID	Country	Study design	Age at diagnosis	Age at intervention	Presentation	Preop investigations	Associated GU anomalies	Other associated anomalies	Surgical technique	Additional/ further surgeries	Number of interventions	Complications	Follow up	Outcome/Continance/Cosmesis
14	Ramareddy 2012	India	CS	newborn	9 months	Abdominal distention, dysuria and dribbling of urine from prepuce with saccular swelling proximal to the opening	renal and penile soft tissue US, CYS, MCU	Congenital urethral stenosis, penile urethral cyst, left VUR (V), solitary left kidney with hydroureteronephrosis and distended bladder		Vesicostomy (2 days old), urethral dilatations up to 8 F, closing the vesicostomy (2 months); excision of the duplicate urethra (9 months)	Awaiting ureteric re-implantation in view of solitary kidney with grade V VUR	many (dilatations); 1 excision		4 months	Voiding normally
14	Ramareddy 2012	India	CS	10 years	neonatal period, 4 years	2 streams, incontinence	RUG, CYS	Bifid scrotum, dorsal penile fistula		Complete excision of accessory urethra		3		6 months to 2 years	Normal looking and functioning penis
59	Singh 2013	India	CS	2 days	3 months		US, MCU through perineal urethrostomy		Anal stenosis	(1), 3 m: Colostomy, ASARP, perineal urethrostomy; (2), 16 m: TIPF-DD and anastomosis with proximal penile urethra; (3), 36 m: Anterior and posterior urethral anastomosis; (4), 44 m: Colostomy closure + UCF repair		4	UCF	1 year	Gecal continence was good in patients having rectourinary/rectoanal fistula.
59	Singh 2013	India	CS	7 days	6 months		US, RUG, MCU through perineal urethrostomy	Partial penoscrotal transposition	Anal stenosis	(1), 6 m: Colostomy, ASARP, Perineal urethrostomy; (2), 24 m: BMGT for anterior urethra + correction of penoscrotal transposition; (3), 30 m: Anterior and Posterior urethral anastomosis; (4), 48 m: Colostomy closure; (5), 68 m: Excision of urethral diverticulum end redo-urethroplasty after 3 years		5	Urethral diverticulum after 2 years
59	Singh 2013	India	CS	30 days	8 months		US, IVP, RUG, MCU through perineal urethrostomy	Right multicystic kidney disease		(1), 8 m: Colostomy, ASARP, Perineal urethrostomy; (2), 30 m: TIPF-DD for distal penile urethra, and perineal skin tubularization for proximal penile and bulbar urethra; (3), 38 m: Anterior and posterior urethral anastomosis; (4), 45 m: Colostomy closure		4
59	Singh 2013	India	CS	28 days	4 months		US, IVP, RUG, MCU through perineal urethrostomy	Bifid scrotum	Anal stenosis	(1), 4 m: Colostomy, ASARP, Perineal urethrostomy; (2), 32 m: BMG tube urethroplasty of proximal penile and bulbar urethra + scrotoplasty; (3), 40 m: Anterior and Posterior urethral anastomosis; (4), 46 m: Colostomy closure + perineo-scrotal UCF repair		4	Perineo-scrotal UCF
59	Singh 2013	India	CS	3 days	3 months		US, MCU through perineal urethrostomy	Penosctotal transposition	Anal stenosis	(1), 3 m: Colostomy, ASARP, Perineal urethrostomy; (2) 30 m: BMGT for anterior urethral reconstruction + correction of penoscrotal transposition; (3), 49 m: Anterior and posterior urethra anastomosis; (4), 50m: Colostomy closure		4
59	Singh 2013	India	CS	45 days	2 years		US, RUG, MCU			26 m: Single stage tapering urethroplasty of penile urethra and anastomosis to perineal urethra		1
59	Singh 2013	India	CS	1 year	20 months		US, RUG, MCU	Bifid scrotum		20 m: Single stage BMGT for proximal penile urethra and anastomosis to perineal urethra + scrotoplasty		1
60	Taghavi 2019	Multi	CS	2 years	-	Penis grew 'bigger'‚ during micturition; passed urine predominantly through the penoscrotal meatus; two urethral orifices: one pinpoint epispadiac and one penoscrotal	MCU, UCYS	Hypospadiac urethral meatus at the penoscrotal junction; dorsal epispadiac urethral meatus; abnormal redundant prepuce	Oesophageal atresia, low ARM (perineal fistula);	Excision of the stenotic penile urethra; inlay preputial graft second-stage urethroplasty	Mitrofanoff procedure was performed and reconstructive surgery will be considere	2	Stenosis
60	Taghavi 2019	Multi	CS	newborn	newborn	Voided predominantly through the ventral perineal fistula	antegrade CUG, CYS	Abnormal genitalia	Double-outlet right ventricle, low ARM, multiple hemivertebrae	Mitrofanoff		1			Surgery will be considered following further growth
19	Wani 2019	India	CS	3 months to 9 years with the mean age of 4.6 years	.	Passage of urine from a ventral urethra situated near the dentate line				Staged BMGT		3	Meatal stenosis		Meatal stenosis, replaced with buccal mucosa, single good stream
19	Wani 2019	India	CS			Passage of urine from a ventral urethra situated near the dentate line with dribbling from glans		Left VUR (II)		Staged BMGT		2	Meatal stenosis		Had meatal stenosis, replaced with buccal mucosa, single good stream, meatus at corona
19	Wani 2019	India	CS			Passage of urine from a ventral urethra situated near the dentate line				Perineal urethrostomy with BMGT		2	Recalcitrant stricture		Mitrofanoff
19	Wani 2019	India	CS			Passage of urine from a ventral urethra situated near the dentate line		Bilateral VUR (left IV, right II)		Distal and proximal BMGT		3	Penoscrotal fistula		Passing single good stream after fistula repair
19	Wani 2019	India	CS			Passage of urine from the dorsal urethra with dribbling from the ventral urethra situated near the dentate line				Distal BMGT and proximal bladder mucosal tube urethroplasty		2			Single good stream
19	Wani 2019	India	CS			Passage of urine from the opening near the dentate line with dribbling from the meatus at the glans				Distal BMGT and proximal bladder mucosal tube urethroplasty		2			Single good stream
61	Saran 2020	India	CS	11 years		Voiding urine per rectum since birth with no urethral voiding	US, EU, MRU, MCU, antegrade UCYS	Bifid scrotum		Suprapubic cystostomy; mobilizing the ventral urethra from rectum to its proximal part up to the membranous urethra, and inner preputial pedicled tube end-to-end anastomosis; the rectum was closed in two layers	Postoperatively - the neourethra got fibrosed and obliterated after 1month; perineoscrotal flap urethroplasty was done; stoma and waiting for the 2nd stage urethroplasty	2	Fibrosis of the neourethra		Waiting for 2nd stage urethroplasty
61	Saran 2020	India	CS	14 years		Voiding urine per rectum since birth with no urethral voiding	US, EU, MCU, UCYS, Antegrade CYS	Right kidney congenitally hypoplastic		Mobilizing the ventral urethra from the rectum and anastomosed to the patent distal part of dorsal urethra in an end-to end fashion. Rectum was closed into two layers.		1			Good
62	Danzig 2022	United States	CS	birth	3 months	Y type duplication			Renal malformation, tracheo- oesophageal fistula, gastric-tube dependent, seizure disorder	Suprapubic tube and vesicostomy; At 4 m PADUA from 1.9F to 8F; reconstruction of the ventral limb of his duplicated urethra, starting with perineal urethrostomy followed by multi-stage urethroplasty		multi	Failed to attain urethral patency with PADUA	5 years	Voiding per reconstructed urethra
63	MacedoAJr 2017	Multi	CS	not specified	-	Blind-ending megalourethra at the bulbar area and a dysplastic corpora cavernosa	UCG, CYS	Megalourethra, dysplastic corporea cavernosa		ASTRA - end-to-end anastomosis		1	Stenosis	83.5 months	Good
63	MacedoAJr 2017	Multi	CS			Topic dorsal urethra patent just up to the penoscrotal junction area	UCG, CYS			2 Stage: replacing the dysplastic segment between the penile urethra and mobilized proximal stump in a with a tunica vaginalis flap		2			Mitrofanoff
63	MacedoAJr 2017	Multi	CS			Topic dorsal urethra patent just up to the penoscrotal junction area	UCG, CYS			Proximal urethra - perineal stoma		1
64	Raffoul 2015	France	CS	2 years	3 years	Varied	renal US, RUG/MCU , UCYS in both channels			Q-Island Flap Urethroplasty: dissection of heterotopic urethra through median approach on perineum; tubularization of Q-flap using 8Fr or 12Fr catheter; end-to-end anastomosis with proximal urethra				5 years	Straightened, circumcised penis with no chordee and a normally positioned glanular meatus; uroflowmetry bell shaped
64	Raffoul 2015	France	CS	birth	9 years		renal US, RUG/MCU , UCYS in both channels	Bilateral high-grade VUR		Q-Island Flap Urethroplasty: dissection of heterotopic urethra through median approach on perineum; tubularization of Q-flap using 8Fr or 12Fr catheter; end-to-end anastomosis with proximal urethra			Urethral stenosis, UTI	11 years	Straightened, circumcised penis with no chordee and a normally positioned glanular meatus; uroflowmetry bell shaped
64	Raffoul 2015	France	CS	birth	2 years		renal US, RUG/MCU , UCYS in both channels	Bilateral high-grade VUR		Q-Island Flap Urethroplasty: dissection of heterotopic urethra through median approach on perineum; tubularization of Q-flap using 8Fr or 12Fr catheter; end-to-end anastomosis with proximal urethra			UTI	9 years	Straightened, circumcised penis with no chordee and a normally positioned glanular meatus; uroflowmetry bell shaped
64	Raffoul 2015	France	CS	birth	13 years		renal US, RUG/MCU , UCYS in both channels	Unilateral ureter duplication	Tetralogy of Fallot	Q-Island Flap Urethroplasty: dissection of heterotopic urethra through median approach on perineum; tubularization of Q-flap using 8Fr or 12Fr catheter; end-to-end anastomosis with proximal urethra				12 years	Straightened, circumcised penis with no chordee and a normally positioned glanular meatus; uroflowmetry bell shaped
64	Raffoul 2015	France	CS	birth	3 years		renal US, RUG/MCU , UCYS in both channels	Horseshoe kidney, unilateral low-grade VUR	Type 3 esophageal atresia, ARM, first rib hypoplasia, Coccyx agenesis	Q-Island Flap Urethroplasty: dissection of heterotopic urethra through median approach on perineum; tubularization of Q-flap using 8Fr or 12Fr catheter; end-to-end anastomosis with proximal urethra			Urethral stenosis, UTI	11 years	Straightened, circumcised penis with no chordee and a normally positioned glanular meatus; uroflowmetry flattened
64	Raffoul 2015	France	CS	prenatally	1 year		renal US, RUG/MCU , UCYS in both channels	Unilateral low-grade VUR, renal failure at birth		Q-Island Flap Urethroplasty: dissection of heterotopic urethra through median approach on perineum; tubularization of Q-flap using 8Fr or 12Fr catheter; end-to-end anastomosis with proximal urethra				1 year	Straightened, circumcised penis with no chordee and a normally positioned glanular meatus; uroflowmetry bell-shaped
65	Kurian 2021	India	CS							Sigmoid Monti alone					17/18 had satisfactory stream from a glanular or coronal meatus
65	Kurian 2021	India	CS							Sigmoid Monti alone
65	Kurian 2021	India	CS							Sigmoid Monti, preputial tube urethroplasty
65	Kurian 2021	India	CS							Ileal Monti, preputial tube urethroplasty
65	Kurian 2021	India	CS							Ileal Monti, preputial tube urethroplasty
65	Kurian 2021	India	CS							Ileal Monti, BMGT, preputial tube urethroplasty
65	Kurian 2021	India	CS							Preputial tube alone
65	Kurian 2021	India	CS							Preputial tube alone
65	Kurian 2021	India	CS							Sigmoid Monti, preputial tube urethroplasty
65	Kurian 2021	India	CS							Preputial tube urethroplasty
65	Kurian 2021	India	CS							Preputial tube urethroplasty
65	Kurian 2021	India	CS							Preputial tube urethroplasty
65	Kurian 2021	India	CS							Preputial tube interposition between ventral and penile urethra
65	Kurian 2021	India	CS							Preputial tube interposition between ventral and penile urethra
65	Kurian 2021	India	CS							Direct anastomosis between ventral and penile urethra
65	Kurian 2021	India	CS							Direct anastomosis between common stem and dorsal bulbar urethra
65	Kurian 2021	India	CS							Excision of the ventral urethra communicating with the rectum
66	Lorenz 2021	Germany	CS	2 days	19 months	Small opening within the raphe of a bifid scrotum, narrow meatus; no passage of meconium, normal micturition	MCU, ES	Bifid scrotum	ARM - rectourethral bulbar fistula, imperforate anus	(1) Thiersch-Duplay- urethroplasty of the bulbar urethra, (2) Exposure and unroofing of the dysplastic penile urethra, (3) inner prepuce onlay-island flap urethroplasty, (4) approximation of both tubes around a 10FR catheter, and (5) reconstruction of penile skin as well as bifid scrotum	Resection of a scary residual of the former perineal urethral channel and calibration of the reconstructed urethra 6 months later	1	Residual scar	10 years
66	Lorenz 2021	Germany	CS	2 days	6 weeks	Impossible transurethral catheterization	MCU, ES	Renal agenesis, cardiac anomalies	ARM	(1) tapering of the penile urethra which appeared enlarged, (2) buccal mucosa onlay patch plasty of the bulbar urethra over a distance of 2 cm and (3) short distance Y-V-stricturoplasty of a narrow proximal anastomotic side of the graft	PSARP- fistula closure - repeated dilatations of the neourethra subsequently but at longer intervals	3	Stenosis	-	No urinary incontinence or defecation problems
66	Lorenz 2021	Germany	CS	birth	birth	Inappropriate bladder drainage though normal looking penis
66	Lorenz 2021	Germany	CS	6 months	11 months	Febrile UTI	US,MCU, ES	Left grade II hydronephrosis, VUR III		Transposition of the dominant ventral urethra into a perineal position	Detached and anastomosed to the previously reconstructed proximal urethra 3months later, dilatations of the neo-urethra	2		15 years	Continent for urine and bowels
66	Lorenz 2021	Germany	CS	2 months		Recurrent UTIs and obstructive voiding, perineal fistula	MCU, ES			Urethro-urethrostomy	Anastomotic leakage postoperatively : additional 4 weeks of suprapubic drainage, six weeks later an anastomotic stricture required excision of the narrow segment and creation of a wide scrotal fistula using a buccal mucosal graft , tubularization in a next step 4 months later	2	Anastomotic leakage, anastomotic stricture	3 years	Patent, narrow urethra with diverticula in the bladder/proximal urethra and stable bladder fuction
67	AbouZeid 2016	Egypt	CS	18 months	18 months	Passing urine through the anus during, otherwise, normal micturition	Renal US, MCU, contrast studies			(1) Perineal urethrostomy, (2) reconstruction of the penoscrotal urethra 6m later		1	Hair growth in their neourethra - midline scrotal skin urethroplasty
67	AbouZeid 2016	Egypt	CS	2 months	2 months	Passing urine preferentially through the anus	Renal US, MCU, MRI, contrast studies			Staged procedure: the rectal end of the communicating urethroanal tract was detached and mobilized to form a perineal urethrotomy in the first stage, which was followed 6 months later by reconstruction of the penoscrotal urethra		1
67	AbouZeid 2016	Egypt	CS	1 months	1 months	Passing urine preferentially through the anus	Renal US, MCU, contrast studies			Progressive dilatation of the hypoplastic anterior urethra		1
67	AbouZeid 2016	Egypt	CS	5 months	5 months	Passing urine preferentially through the anus	Renal US, MCU, contrast studies			Excision of the communicating ano-uro-genital tract through a perineal approach		1		-	Excellent
68	Lima 2017	Italy	CS	not specified individually: first day of life in type B and C, 8 months average for type A						(1) ASTRA+BMGT, (2) Scrotal urethrostomy (stenosis), (3)- Meatotomy, (4) Duckett urethroplasty	Colostomy	4	Stenosis		Day urinary incontinence (2-3 times per week), mild erectile disfunctions
68	Lima 2017	Italy	CS							(1) Collagen in the ectopic channel, urethroplasty with scrotal graft tube, (2) Astra (recurrent infections), (3) Bracka urethroplasty		3	recurrent UTIs	.	Good
68	Lima 2017	Italy	CS							(1) Perineal urethrostomy/ PADUA of the orthotopic urethra failure, (2) ASTRA+ BMGT	Colostomy	2			Good
68	Lima 2017	Italy	CS							(1) Mathieu urethroplasty, (2) Perineal resection of the ectopic channel		2	Cystitis		Day and night urinary incontinence (once a month)
68	Lima 2017	Italy	CS							(1) ASTRA, (2) Snodgrass urethroplasty	Colostomy	2	Orchiepididymitis
68	Lima 2017	Italy	CS							(1) Failure of perineal urethroplasty of the ectopic channel, (2) Ectopic urethroplasty with skin graft tube (Stenosis), (3) Dilatations	Colostomy	3	Stenosis		Good
68	Lima 2017	Italy	CS							(1) Cystostomy, (2) Urethroplasty and bladder augmentation		2	UTIs, renal transplant
68	Lima 2017	Italy	CS			Losing small drops of urine through the anus				No intervention		0
68	Lima 2017	Italy	CS			Double urinary stream in "A" types (4 patients), anal micturition in 3 cases ("B" types) and inability to urinate in the patient with abortive form		Vescico ureteral reflux, renal dysplasia, pyelo ureteral duplicity, bladder wall thickening, obstructive megaureter, multicystic kidney, seminal vesicle urinary reflux, pubic diastasis, corpora cavernosa dysplasia	Coccygeal agenesis, ARM					29 years
45	Mane 2009	India	CS	2 years		Passag of urine from a ventral urethra situated at the anal verge	US, MCU, RU, UCYS			Combined Bladder mucosa -, and BMGT		2	Stenosis	from 3 months to 7 years	Developed stricture, strictoplasty, passing urine in single stream
45	Mane 2009	India	CS	4 years		Passage of urine from a ventral urethra situated at the anal verge	US, MCU, RU, UCYS			Urethro-urethrostomy		2	Stenosis	from 3 months to 7 years	Developed stricture, multiple dilatation was done
45	Mane 2009	India	CS	8 years		Passage of urine from a ventral urethra situated at the anal verge	US, MCU, RU, UCYS			Urethro-urethrostomy		8	Multiple stenosis	from 3 months to 7 years	Developed multiple strictures,required BMGT, finally good streamand cosmesis
45	Mane 2009	India	CS	11 years		Passage of urine from a ventral urethra situated at the anal verge	US, MCU, RU, UCYS			BMGT		3		from 3 months to 7 years	Patient passing urine in goodstream and good cosmesis
69	Zhang 2018	China	CS	2 years		Dysuria and involuntary urinary dribbling after excision of a dysplastic ventral urethra 10 years ago	renal US, MCU, IVU, CYS, imaging of the spine and heart	Unilateral renal malrotation combined hypoplasia		Ligation and excision of the ventral urethra				2 years	Normally positioned glanular meatus with no skin chordee and all voided with a good stream.
69	Zhang 2018	China	CS	2 years		Recurrent UTIs and anal leakage of urine while voiding	renal US, MCU, IVU, CYS, imaging of the spine and heart	bilateral VUR (III)		Urethra dilatation,ligation and excision of the ventral urethra				2 years	Vesicoureteral refluxand hydronephrosis went into spontaneous remission after surgery
69	Zhang 2018	China	CS	1.5 years		Urinating through ventral urethra	renal US, MCU, IVU, CYS, imaging of the spine and heart	polycystic renal dysplasia	ARM	2 stage urethroplasty			urethral fistula and urethrostenosis	2 years	Normally positioned glanular meatus with no chordee and all voided with a good stream
69	Zhang 2018	China	CS	1.5 years		Urinating through ventral urethra	renal US, MCU, IVU, CYS, imaging of the spine and heart			2 stage urethroplasty			urethral fistula and urethrostenosis	2 years	Normally positioned glanular meatus with skin chordee and all voided with a good stream
69	Zhang 2018	China	CS	9 years		UTI and anal leakage of urine while voiding	renal US, MCU, IVU, CYS, imaging of the spine and heart	Bilateral VUR (II-III),duplex kidney		Bilateral ureteric re-implantation, waiting for further interventions				2 years	Normally positioned glanular meatus with no chordee and all voided with a good stream
69	Zhang 2018	China	CS	2 years		Pinpoint-sized hole in the perineum, with urine leakage while voiding	renal US, MCU, IVU, CYS, imaging of the spine and heart			Ligation and excision of the ventral urethra				2 years	Micturated normal with no uncomfortable feelings
21	Arena 2007	Italy	CS	10 years		Double urethral meatus or urinary stream	renal US, RUG, MCU, IVU, CYS			(1) Displacement of the ventral urethra in scrotal-perineal position, 3-stage BMGT urethroplasty		3	A penile urethrocutaneous fistula developed and it was surgically corrected by a surgical procedure 6 months later	from 6 months to 5 years	Good cosmetical and functional results
21	Arena 2007	Italy	CS	20 months		Double urethral meatus or urinary stream, dominant orthotopic urethra	MCU, RUG, IVU, UCYS			Transperineal dissection of ventral urethra	Urethral valve was fulgurated by urethrocystoscopy	1		from 6 months to 5 years	Good cosmetical and functional
21	Arena 2007	Italy	CS	18 months		Multiple malformations, wetting the perineum during otherwise normal act of voiding	MCU, RUG, IVU, UCYS		Oesophageal and duodenal atresia, malrotation of the gut, left renal agenesis	(1) Displacement of the ventral urethra in scrotal position		1		from 6 months to 5 years	Good cosmetical and functional
17	Onofre 2013	Brazil	CS	1 year		Micturitional straining and passing urine per anus during voiding	MCU, RU, US, IVP/MRI	VUR		Excision, ASTRA urethroplasty			Urethral stenosis at the anastomosis site		Mitrofanoff, under urethral dilations
23	Guglielmetti 2020	Switzerland	CS	12 months	13 months	Urination from anus	CYS, CG		Small ASD, PDA;tracheoesophagea lfistula (Pseudo VACTERL)	3-stage procedure		3
23	Guglielmetti 2020	Switzerland	CS	at birth	3 months	Cystitis	US, MCU, renal scintigraphy	Right kidney failure,crossed dystopia of kidney (left to right)		No intervention		5
24	Kang 2020	South Korea	CS		3 years	Y type duplication	RGU		Imperforate anus, VACTER syndrome	The ventral urethra was extensively mobilized to the perineal peno-scrotal junction; the distal end of the ventral and proximal dorsal urethras was connected via single-stage urethroplasty using tubularized buccal mucosa		many	Stenosis - VIU and urethroplasty (end-to-end anastomosis and BMGT)	25 months	Low Qmax values and small PVR volumes, no complains of voiding symptoms
24	Kang 2020	South Korea	CS		2.5 years	Y type duplication	RGU		ARM	Single-stage urethroplasty with a buccal mucosa tube graft		many	Stenosis - VIU and urethroplasty (end-to-end anastomosis and BMGT)	23 months	Low Qmax values and small PVR volumes, no complains of voiding symptoms
70	Pati 2023	India	CR		9 years	Passing urine per anus at birth and was unable to pass urine per urethra, vesicostomy; passing most of urine per vesicostomy but was occasionally passing drops of urine per anus. A small pit-like opening was present on the tip of the glans	CYS through the vesicostomy, MCU, functional nuclear imaging scan , distal colostogram	Ectopic left ureteric orifice		PADUA through vesicostomy until 16 Fr, closing the fistulous connection between the posterior urethra and anal canal via perineal approach	The colostomy and vesicostomy were reversed after four week	many dilatations, 1 surgery		3 years	Good
71	Meier 2016	United States	CR	9 months	9 months	Multiple UTIs, passing urine per rectum, sitting on the toilet when urinating	MCU, CYS	-		Ligation of the fistula		1	Foley catheter malfunction 3 days after	15 months	Voiding and stooling well
72	Nonnenmacher 2021	Germany	CR	2 months	2.5 years	Urine dribbling from the urethra and the anus	MCU, MRU, CYS, rectoscopy	Left VUR (III), bifid scrotum		(1) PADUA until 10 F of the orthotopic urethra; (2) Excision of the ectopic urethra via transrectal approach	At the age of 4 urethral dilatations and Deflux-injection/ double-HIT-technique on the left side; MCUG after 3 months still showed VUR(III) - ureterocystoneostomy Politano- Leadbetter technique	many	Dehiscence of the anal wound ; stenosis of the bulbar urethra; voiding difficulties; membranous stenosis within the posterior anastomotic region	Regularly - Until today our patient experienced four more episodes of voiding difficulties at 12, 16, 19 and 21 months after urethral reconstruction. (ago of 7). There has been no urine- or stool incontinence
73	Deeb 2022	Syria	CR	4 years	4 years	UTIs and urine dripping during micturition, with a normal urine stream and no difficulty of micturition	renal US, IVP, anoscopy , MCU, fistulogram, methylene blue dye			Excision of the accessory urethra via perineal approach		1		6 months	Good, MCU normal
74	Bello 2014	Nigeria	CR	14 years	14 years	Abnormal dribbling of urine from the perineum during micturition	MCU, RUG, Renal US, UCYS			Excision of the fistula		1		4 months	Good
75	Dayanc 2010	Turkey	CR	15 years	15 years	Perineal dripping during micturation	Renal US, IVP, fistulography, RUG, UCYS			Excision of the accessory urethra via perineal approach		1		1 year	Normal and asymptomathic
76	MacedoAJr 2018	Brasil	CR	7 months		7 febrile UTIs, difficult micturition, mass at lower abdomen	US, CT, MCU, RUG	Left kidney agenesis, overdistended bladder, left hemiscrotum transposition		Excision of the ventral urethra up to bulbar area	Mitrofanoff (6 months before); reconstruction of scrotal transposition	1		-	Good
77	MacedoAJr 2018	Brazil	CR	5 months	5 months	Urinary flow per anus and minimal dribbling through the orthotopic urethra	CYS with RUG			Mobilization of the ventral urethra and perineal body recostruction via ASTRA approach, perineal skin flap urethrostomy		1		6 months	Good
78	Chowdhary 2018	India	CR	8 months	8 months	Passing urine per anum since birth, no micturition at the penile meatal opening	RGU, US			Mobilizing the ventral urethra from rectum, dorsal urethra mobilized to base of penile shaft and uretho-urethostomy		1		-	Good
			CR - case report, CS - case series			UTI - urinary tract infection	US - ultrasound, CYS - cystoscopy, UCYS - urethrocystoscopy, MCU - micturating cystourethrography, RUG - retrograde urethrogram, IVP - intravenous pyelography, MRI - magnetic resonance imaging, CUG - cystourethrogram, UCG - urethrocystrogram, EU - excretory urography, ES - endoscopy, CG - cystography	VUR - vesicoureteral reflux, ARM - anorectal malformation, ASD - atrial septal defect, PDA - patent ductus arteriosus	ARM - anorectal malformation, ASD - atrial septum defect, PDA - persistent ductus arteriosus	TIPF-DD - transverse inner preputial island flap based on dorsal penile dartos flap, UCF- Urethrocutaneous fistula, ASARP - Anterior sagittal anorectoplasty, BMGT - Buccal mucosa graft tubularization, PADUA - progressive augmentation by dilating the urethra anterior, ASTRA - anterior sagittal transrectal approach

## Sheet: IIB
REF	Author/year	Country	Study design	Age at diagnosis	Age at intervention	Presentation	Preop investigations	Asociated GU anomalies	Other associated anomalies	Surgical technique	Additional surgeries	Number of interventions	Complications	Follow up	Outcome/Continance/Cosmesis
19	Wani 2019	India	CS			Straining with single stream				Urethro-urethrostomy		3	Anastomotic stricture		Passing single good stream after urethral dilations
45	Mane 2009	India	CS	3 years		Single stream of urine	US, MCU, RU, UCYS	Right non-functional kidney,scrotal abcess		Excision of accessory urethra		1	no	from 3 months to 7 years	Single good stream
45	Mane 2009	India	CS	15 years		Single stream of urine	US, UCYS, MCU, RUG			Dilatation of urethra		1	no	from 3 months to 7 years	Good urinary stream
23	Guglielmetti 2020	Switzerland	CS	4 years	-	Neuropathic bladder	UCYS		Caudal regression; tethered cord			0	no
			CS - case series				US - ultrasound, UCYS - urethrocystoscopy, MCU - micturating cystourethrography, RU - retrograde urography, RUG - retrograde urethrogram

## Sheet: III
REF	Author/year	Country	Study design	Age at diagnosis	Age at intervention	Presentation	Preop investigations	Asociated GU anomalies	Other associated anomalies	Surgical technique	Additional surgeries	Number of interventions	Complications	Follow up	Outcome/Continance/Cosmesis
79	Hanci 2020	Turkey	CR	9 months	9 month	Secondary non-functional glandular meatus	CYS, fluoroscopy				Circumcision	1		1 year
80	Coker 2008	United States	CR	4 months	6 months	Two urethras opening in the perineum alongside an indeterminate midline mucosal structure	US, MCU, MRI	Severe hypospadias, penoscrotal transposition, bilateral palpable undescended testes, mild hydronephrosis, complete duplication of the bladder	Rectocutaneous fistula, low variant of an imperforate anus	Side-to-side urethro-urethrostomy distally	Bilateral orhidopexy, penis straightening via plication, posterior sagittal anorectoplasty, Deflux injection bilaterally	1 (further surgeries needed)		6 months	-
81	Pirinççi 2013	Turkey	CR	8 years	8 years	Secondary glandular meatus	US, fluoroscopy, CYS, methylene blue injection, CT, MRI	Bladder duplication		No intervention		0			-
21	Arena 2007	Italy	CS	6 years		Recurrent UTIs, incidentally discovered	MCU, RUG, IVU, UCYS	VUR in a left pelvic ectopic kidney (gr.III-IV)		No treatment	Endoscopic bulking procedure was performed for VUR, with resolution of symptomatology	0		From 6 months to 5 years	Good
24	Kang 2020	South Korea	CS		9.5 years	Dorsal midpenile accessory urethral opening	RUG, MRI, IVP			The dorsal urethra was excised from the penis to the lower side of the pubic bone	Excision of the anterior bladder via a transpubic approach using a Pfannenstiel incision	1
20	Lima 2017	Italy	CS		1 year	Dorsal accesory urethra		Penis curvature	Pubic diastasis	Both the abortive bladder and epispadic urethra were removed	Ventral Nesbit				Good
			CR - case report, CS - case series				US - ultrasound, CYS - cystoscopy, UCYS - urethrocystoscopy, MCU - micturating cystourethrography, RUG - retrograde urethrogram, IVP - intravenous pyelography, IVU- intravenous urography, MRI - magnetic resonance imaging, CT - computer tomography	VUR - vesicourethral reflux

## Sheet: TRI
REF	Author/year	Country	Study design	Age at diagnosis	Age at intervention	Presentation	Preop investigations	Asociated GU anomalies	Other associated anomalies	Surgical technique	Additional surgeries	Number of interventions	Complications	Follow up	Outcome/Continance/Cosmesis
82	Parente 2018	Spain	CR	newborn	2 years	Accessory hypoplastic urethra ending in the glans, urinatin throught rectum, minimal drops trought the epispandic urethra	MCU, CYS, flexible CYS with flexible microureteroscopy	VUR		Perineal approach for dissection and removal of the perineal urethra	Endoscopic treatment of vesicoureteral reflux was performed (Deflux_x0002_injection)	1	no	1 year	Asymptomatic and without urinary leaks
83	Lin 2012	China	CR	17 months		Abnormal foreskin	catheterization, MCU			Excision of the midshaft epispadiac urethra		1	no	4 years	Satisfactory urinary stream
84	Kajbafzadeh 2011	Other: Iran	CR	5 days	6 months	Permanent urine passage from the anus	MCU, MRI	Severe bilateral hydronephrosis with a left unilateral multicystic dysplastic kidney		(1) Resection via perineal approach: anterior anal insertion of the urethrorectal; urethroplasty (2);	Urethral re-construction and chordee surgery; partial penoscrotal transposition correction, scrotoplasty; testicular biopsy, cutaneous vesicostomy (I)	3	no		Good
85	Kurian 2016	India	CR	birth	5 years	Passing urine per rectum	MCU, CYS		Fatty filum terminale, tethered cord, vertebral anomalies	Excision of the urethrorectal channel; left rectus abdominis muscle flap interposing between the urethra and rectum	Colostomy, closure after 3 months	2	no	18 months	Good, voiding with a good urinary stream through the ventral penile meatus
86	Zhang 2020	China	CR	3 years	3 years	Urine flow under the scrotum when voiding in a squatting position but not when standing, ventral side of the penis became enlarged during urination and dribbled afterward	MCU, CYS	Urethral diverticulum		The second and main urethro-urethrostomy, the Y-like third urethra dissection (perineal approach) anastomosed end-to-side with the main urethra		1	no	1 month	No urinary flow from the original perineal opening
87	Hirselj 2009	United States	CR	2 months		Voing with a bifid urinary stream	MCU	Horseshoe kidney and midshaft hypospadias	Tracheoesophageal fistula, vertebral anomalies and patent ductus arteriosus
88	Bowen 2015	United States	CR	17 years	17 years	Fevers and abdominal pain, two accessory urethras dorsal to a normal orthotopic meatus	CT, endoscopy			Excision of the urethral triplication, both urethras were atretic and blind-ending distal to the pubic symphysis	Robotic excision of the accesory bladder	1	no
89	Tourchi 2012	Other: Iran	CR	6 years	6 years	Fecaluria and double urinary stream along with urinary and fecal incontinence	RU, MCU, IVU, CT	Mild renal hydronephrosis, saggital bladder septum	Cerebral palsy and generalized hypotonia, duplicated sigmoid and rectum, appendix	Laparotomy: bladder sagittal septum was completely removed, and the third urethra with an ending in the right rectum was excised	Duplicated sigmoid and rectum totally excised, mucous fistula from the left rectum brought to an end colostomy in the region of descending colon	1	no	One week after operation, a repeat VCUG showed no signs of abnormality; 4 months readmission for colostomy closure	Two urinary streams tfrom the glans penis; good urethral voiding with no complications and no UTIs and colostomy closure
44	Janssen 2020	United States	CS	8 years		Voiding with 2 urinary streams, developed recurrent UTI and strangury	CYS, antegrade and retrograde urethrograms	Left solitary kidney		End-to-side proximal urethroplasty proximal-middle urethra		1	no	3 years	Voids with 2 urinary streams with the ventral urethra more dominant, no UTIs, no incontinance
			CR - case report, CS - case series				CYS - cystoscopy, MCU - micturating cystourethrography, RU - retrograd urography, MRI - magnetic resonance imaging, IVU - intravenous urography, CT - computer tomography	VUR - vesicourethral reflux

## Sheet: Unknown
REF	Author/year	Country	Study design	Age at diagnosis	Age at intervention	Presentation	Preop investigations	Asociated GU anomalies	Other associated anomalies	Surgical technique	Additional surgeries	Number of interventions	Complications	Follow up	Outcome/Continance/Cosmesis
17	Onofre 2013	Brazil	CS	4 years		Double urinary stream	MCU, US, IVP/MRI			Onlay-type urethroplasty
17	Onofre 2013	Brazil	CS	1 year		Variant of the bladder exstrophy complex		Duplicated bladder		Excision
17	Onofre 2013	Brazil	CS	5 years		Micturitional straining, dysuria and UTI		Solitary kidney, ureteral ectopia		Duplicated urethra excised by a transpubic approach	Ureteral reimplantation		Voiding dysfunction worsened in the postoperative period - transitory period of intermittent, Mitrofanoff		Currently normal urethral voiding
17	Onofre 2013	Brazil	CS	1 year		Incidental finding in epispadias repair		Epispadiac urethra, mild penile curvature		Dorsal duplicated urethra was dissected to below the pubic symphysis and completely resected near the bladder neck. This also corrected the mild dorsal penile curvature
23	Guglielmetti 2020	Switzerland	CS	10 years	10 years	Cystitis	Abdominal CT	Cross-fused kidney,undescendent testicle,hernia	Skeletal dysplasia, parietal foramina	Complete excision		1
90	Maitama 2012	Nigeria	CR	6 years	6 years	Passage of urine from two orifices in the penis	No			Excision of the accessory urethra		1		3 months	Voiding with satisfactory stream
			CR - case report, CS - case series			UTI - urinary tract infections	US - ultrasound, MCU - micturating cystourethrography, IVP - intravenous pyelography, MRI - magnetic resonance imaging, CT- computer tomography
