# Supplementary material for: Urethral multiplicity in boys: systematic review of case reports and case series from the last 15 years
Source: Front Pediatr. 2024 Jun 11;12:1404947. doi: 10.3389/fped.2024.1404947 (PMC11196844; doi:10.3389/fped.2024.1404947)
Supplement: Supplementary file 3 [file Table1.xlsx]

## Sheet: Supplementary Table 1
No	Study ID		Title	1.Were there clear criteria for inclusion in the case report/series?	2.Was the condition measured in a standard, reliable way for all the participants?	3. Did the case series have consecutive inclusion of participants?/Does the patient(s) represent(s) the whole experience of the investigator (centre) or is the selection method unclear to the extent that other patients with similar presentation may not have been reported?	4.Was the patient‚Äôs history clearly described and presented as a timeline?	5. Was/were the patient/patients presented clearly and adequately (i.e. demographics, existing health condition, physical and laboratory findings, and associated morbidities and Effman‚Äôs classification for each patient separately)?	6. Were valid medical investigation methods used for the identification of the condition for all participants?	7. Were the details of the surgical treatment described adequately for each participant?	8. Were all the complications and their treatment (if possible) well described and reported?	9. Whas the duration of the follow up described for each patient separately?	10. Were the outcome results of the case/cases clearly described?	Score Yes
8	Ozdemir 2011	CR	A case of congenital prepubic sinus.	Yes	Yes	Yes	No	Yes	Yes	Yes	No	No	No	6
9	Fukuhara 2021	CR	A totally extraperitoneal approach for endoscopic resection of a congenital prepubic sinus through the pubic symphysis.	Yes	Yes	Yes	Yes	Yes	Yes	Yes	Yes	Yes	Yes	10
10	Duman 2017	CR	Successful Surgical Management of Congenital Prepubic Sinus.	Yes	Yes	Yes	Yes	Yes	Yes	Yes	Yes	No	No	8
11	Celebi 2015	CR	Congenital Prepubic Sinus with Remnant Tissue Mimics Corpus Spongiosum: A Rare Case.	Yes	Yes	Yes	Yes	Yes	Yes	Yes	Yes	Yes	Yes	10
12	Güler 2019	CR	Congenital prepubic sinus presenting with purulent discharge after circumcision: a case report.	Yes	Yes	Yes	Yes	Yes	Yes	Yes	Yes	Yes	No	9
238	ArredondoMontero 2023	CR	Congenital Prepubic Sinus as a Variant of Incomplete Urethral Dorsal Duplication: A Case Report with New Insights into its Immunohistochemical Characterization and a Comprehensive Literature Review.	Yes	Yes	Yes	Yes	Yes	Yes	Yes	Yes	No	Yes	9
13	Mostafa 2019	CR	Suprapubic versus prepubic sinus: a literature review.	Yes	Yes	Yes	Yes	Yes	Yes	Yes	Yes	Yes	Yes	10
70	Pati 2023	CR	Progressive Dilatation as a Successful Treatment for Y Duplication of Urethra: A case report.	Yes	Yes	Yes	Yes	Yes	Yes	Yes	Yes	Yes	Yes	10
25	Wei 2023	CR	Congenital Anterior Urethral Diverticulum in Identical Twins.	Yes	Yes	Yes	Yes	No	Yes	Yes	Yes	Yes	Yes	9
47	Baid 2014	CR	Urethral Duplication in a 15-Year-Old: Case Report With Review of the Literature.	Yes	Yes	Yes	Yes	Yes	Yes	Not applicable	Not applicable	Not applicable	Not applicable	6
48	Davidson 2016	CR	Urethral Duplication with Two Hypospadic Meati‚ÄîAn Unusual Variant.	Yes	Yes	Yes	Yes	Yes	Unclear	Yes	Yes	Yes	Yes	9
82	Parente 2018	CR	Urethral Triplication Without Bladder Duplication: Endourologic Diagnosis andManagement.	Yes	Yes	Yes	Yes	Yes	Yes	Yes	Yes	Yes	Yes	10
1	Eroglu 2016	CR	Congenital prepubic sinus	Yes	Yes	Unclear	Yes	Yes	Unclear	No	Not applicable	Yes	Yes	6
31	Sfoungaris 2017	CR	A Boy with a Congenital Sagittal Fissure of the Glans Penis Representing an Abortive Isolated Urethral Duplication	Yes	Yes	No	Yes	Yes	Yes	Yes	Not applicable	Yes	Yes	8
83	Lin 2012	CR	Treatment and Medical Follow-up of a Boy With Urethral Triplication	Yes	Yes	Unclear	Yes	Yes	Yes	Yes	Not applicable	Yes	Yes	8
84	Kajbafzadeh 2011	CR	Urethral Triplication and Urethrovasal Reflux in 5-Day-old Male Infant	Yes	Yes	Yes	Yes	Yes	Yes	Yes	Yes	Yes	Yes	10
49	Shah 2014	CR	Congenital duplication of urethra with urethral diverticulum: a rare case report	Yes	Yes	Yes	No	Yes	Yes	Yes	Yes	Yes	Yes	9
79	Hanci 2020	CR	A Rare Variant of Urethral Duplication: Type-3 Bladder and Complete Urethral Duplication	Yes	Yes	Yes	No	No	Yes	Yes	Not applicable	Yes	No	6
2	Kim 2007	CR	Congenital prepubic sinus: A variant of urethral duplication	Yes	Yes	Yes	No	Yes	Yes	Yes	Not applicable	No	No	6
26	Abdur-Rahman 2009	CR	Penile shaft sinus: A sequalae of circumcision in urethral duplication	Yes	Yes	Yes	Yes	Yes	No	Yes	Yes	No	Unclear	7
27	Aksu 2011	CR	Webbed penis associated with urethral duplication: A Case Report	Yes	Yes	Yes	Yes	Yes	Yes	Yes	Not applicable	Yes	Yes	9
57	Ragavan 2011	CR	Patent urachus with double urethra and testicular teratoma: A rare association	Yes	Yes	Yes	Yes	No	No	Yes	Not applicable	Yes	Yes	7
50	Alhasan 2012	CR	Urethral duplication	Yes	Yes	Yes	Yes	Yes	No	Yes	Not applicable	Yes	Yes	8
35	Mensah 2013	CR	Bladder exstrophy associated with complete urethral duplication: Bladder can be augmented with dorsal urethral mucosa	Yes	Yes	Yes	No	No	No	Yes	Yes	Yes	Yes	7
51	Gupta 2015	CR	Type IIA2 urethral duplication: Report of an unusual case	Yes	Yes	Yes	No	Yes	Yes	Yes	Unclear	Yes	Unclear	7
36	Venkatramani 2016	CR	Urethral duplication with unusual cause of bladder outlet obstruction	Yes	Yes	Yes	Yes	Yes	Yes	Yes	Yes	Yes	Yes	10
37	Roshanzamir 2016	CR	Complete urethral duplication in children: A case report	Yes	Yes	Yes	No	Unclear	Yes	Yes	Not applicable	Yes	Yes	7
71	Meier 2016	CR	Y-type congenital urethral duplication with normal dorsal urethra and small ventral fistula to perineal skin - 28th reported case	Yes	Yes	Yes	Yes	Yes	Yes	Yes	Yes	Yes	Yes	10
3	Nonnenmacher 2016	CR	Congenital prepubic sinus: Rare diagnosis with unclear etiology	Yes	Yes	Yes	Unclear	Unclear	Yes	Yes	No	No	Yes	6
65	Kurian 2016	CR	A rare case of urethral triplication in association with tethered cord and vertebral anomalies	Yes	Unclear	Yes	Yes	No	Yes	Yes	Unclear	Yes	Yes	7
28	Goyal 2017	CR	Hypospadiac Duplication of Anterior Urethra‚Äîa Rare Congenital Anomaly	Yes	Yes	Yes	Yes	Yes	Yes	Yes	No	No	No	7
4	Sinha 2017	CR		Yes	Yes	Yes	No	Unclear	Yes	Yes	Yes	No	Unclear	6
38	Salimi 2017	CR	Novel presentation of complete coronal urethral duplication: A case report	Yes	Yes	Yes	Yes	Yes	Yes	Yes	No	No	No	7
78	Chowdhary 2018	CR	A new anatomic variant of urethral duplication	Yes	Yes	Yes	Yes	No	Yes	Yes	No	No	No	6
52	FreitasFilho 2018	CR	Spinal lipoma associated with urethral duplication	Yes	Yes	Yes	Yes	Unclear	Yes	Yes	No	Yes	Yes	8
39	Saxena 2019	CR	Hypospadiac urethral duplication-A rare variant and novel use of snodgrass urethroplasty	Yes	No	Yes	No	No	No	Yes	No	Yes	Yes	5
40	Suoub 2020	CR	Complete urethral duplication: Case report and literature review	Yes	Yes	Yes	Yes	No	Yes	Yes	Not applicable	Yes	Yes	8
53	Polukhov 2020	CR	Epispadias associated with urethral duplication: Our practice	Yes	Yes	Yes	Yes	No	Yes	Yes	Not applicable	Yes	Yes	8
69	Zhang 2020	CR	Urethral Triplication With Diverticulum Malformation: A Case Report and Literature Review	Yes	Yes	Yes	No	No	Yes	Yes	Not applicable	Yes	Yes	7
29	Ahmed 2021	CR	Urethral duplication a rare cause of even rarer dorsal chordee	Yes	Yes	Yes	No	No	No	Yes	No	No	No	4
3	Nonnenmacher 2021	CR	Experiences in management of a Y-type urethral duplication	Yes	Yes	Yes	Yes	Yes	Yes	Yes	Yes	No	No	8
73	Deeb 2022	CR		Yes	Yes	Yes	Yes	Yes	Yes	Yes	Yes	Yes	Yes	10
74	Bello 2014	CR	Congenital posterior urethroperineal fistula: a review and report of the 25th case in literature.	Yes	No	Yes	No	No	Yes	Yes	Not applicable	Yes	No	5
54	Mazaheri 2014	CR	Multiple hypoplastic duplicated urethral hydrodistension and simple end-to-end anastomosis to penoscrotal hypospadias: a novel technique.	Yes	Yes	Yes	Yes	Yes	Yes	Yes	Not applicable	Yes	Yes	9
87	Hirselj 2009	CR	Urethral triplication with meatuses terminating on the penis: a rare case presenting with bifid urinary stream.	Yes	Yes	Yes	Unclear	Unclear	Yes	Not applicable	Not applicable	Not applicable	Not applicable	4
6	Wang 2019	CR	Congenital prepubic sinus with dorsal penile curvature: a case report and literature review.	Yes	Yes	Yes	Yes	Yes	Yes	Yes	No	No	No	7
88	Bowen 2015	CR	Combined robotic and open approach to excision of accessory bladder and urethral triplication.	Unclear	Unclear	Yes	Yes	Unclear	Yes	Yes	No	No	No	4
80	Coker 2008	CR	Complete duplication of bladder and urethra in a sagittal plane in a male infant: case report and literature review.	Yes	Yes	Yes	Yes	Yes	Yes	Yes	Unclear	No	Yes	8
7	Nasir 2013	CR	Congenital prepubic sinus: a variant of epispadiac dorsal urethral duplication.	Yes	Yes	Yes	No	No	Yes	Yes	No	No	No	5
81	Pirinççi 2013	CR	Complete duplication of the bladder and urethra in the coronal plane: case report with review of the literature.	Yes	Yes	Yes	Yes	Yes	Yes	Not applicable	Not applicable	Not applicable	Not applicable	6
55	Yanai 2011	CR	Minimally invasive repair of hypospadiac urethral duplication.	Yes	Yes	Yes	Yes	Yes	Yes	Yes	Yes	Yes	Yes	10
61	Deniz 2008	CR	Repair of hypospadiac urethral duplication with dismembered urethroplasty.	Yes	Yes	Yes	Yes	Yes	Yes	Yes	Yes	Yes	Yes	10
75	Dayanc 2010	CR	Y-type urethral duplication presented with perineal fistula in a boy.	Yes	Yes	Yes	Yes	Yes	Yes	Yes	Yes	Yes	Yes	10
89	Tourchi 2012	CR	Concomitant urethral triplication, bladder, and colon duplication.	Yes	Yes	Yes	Yes	Yes	Yes	Yes	Not applicable	Yes	Yes	9
30	Sencan 2013	CR	A new variation of urethral duplication.	Yes	Yes	Yes	No	No	No	Yes	Not applicable	No	Yes	5
58	Sindjic 2009	CR	Complex case of urethral duplication with megalourethra.	Yes	Yes	Yes	Yes	Yes	Yes	Yes	Not applicable	Unclear	Yes	8
41	Uçar 2017	CR	The Association of Congenital Urethral Duplication and Double Megalourethra.	Yes	Yes	Yes	Yes	Unclear	Yes	Yes	Not applicable	Yes	Yes	8
76	MacedoAJr 2018	CR	An unusual presentation of urethral duplication presenting with chronic bladder retention, left scrotal transposition and left renal agenesis.	Yes	Yes	Yes	Unclear	Yes	Yes	Yes	Not applicable	No	Yes	7
42	MouafoTambo 2011	CR	Urethral duplication in a 12-year-old child.	Yes	Yes	Yes	Yes	Yes	Yes	Yes	Unclear	No	Yes	8
33	MacedoAJr 2018	CR	Y-type urethral duplication with rectal implantation of the urethra: Which is the best approach?	Yes	Yes	Yes	No	No	Yes	Yes	Not applicable	Yes	Yes	7
56	Danish 2020	CR	Urethral Duplication With Heterotopic Colonic Epithelium Presenting as Penoscrotal Mass: A Rare Association.	Yes	Yes	Yes	No	No	Yes	Yes	No	No	No	5
43	Abraham 2013	CR	An unusual variant of urethral duplication: an addition to the Effman classification.	Yes	Yes	Yes	Yes	Yes	Yes	Yes	Yes	Yes	Yes	10
19	Wani 2019	CS	Urethral Duplication in Children: Experience of Twenty Cases.	Yes	Yes	Yes	No	No	Yes	No	Yes	No	Yes	6
14	Ramareddy 2012	CS	Urethral duplication: Experience of four cases	Yes	Yes	Yes	Yes	No	Yes	Yes	Not applicable	Yes	Yes	8
59	Singh 2013	CS	Y-type urethral duplication in children: Management strategy at our center	Yes	Yes	Yes	Unclear	Yes	Yes	Yes	Yes	Yes	Yes	9
18	Abouzeid 2015	CS	The double urethra: Revisiting the surgical classification	Yes	Yes	Yes	No	No	Yes	Yes	No	No	No	5
15	Aihole 2016	CS	Congenital prepubic sinus ‚Äì A variant of urethral duplication	Yes	No	Yes	No	No	Yes	Yes	Not applicable	Yes	Yes	6
60	Taghavi 2019	CS	Urethral duplication: A case for careful examination	Yes	No	Yes	No	No	Yes	Yes	No	No	No	4
61	Saran 2020	CS	Urethral duplication with rectourethral fistula: Review of two cases	Yes	Yes	Yes	No	No	Yes	Yes	No	No	Yes	6
62	Danzig 2022	CS	Technical details and long-term outcomes of P.A.D.U.A. for congenital urethral narrowing; a case series and review of the literature	Yes	Yes	Yes	No	Yes	No	Yes	Yes	Yes	No	7
63	MacedoAJr 2017	CS	The anterior sagittal transrectal approach (ASTRA) for cases associated with rectal implantation of the urethra: A retrospective review of six cases.	No	No	Yes	No	No	Yes	Yes	No	No	No	3
64	Raffoul 2015	CS	Q-island flap urethroplasty: 1-stage procedure for reconstruction of Y-type urethral duplications in children.	Yes	Unclear	Yes	No	No	Yes	Yes	No	Yes	Yes	6
20	Lima 2017	CS	Practical and functional classification of the double urethra: A variable, complex and fascinating malformation observed in 20 patients.	Yes	Yes	Yes	Yes	Yes	Yes	Yes	Yes	Yes	Yes	10
65	Kurian 2021	CS	Working classification and the quest for an effective, reconstructive management strategy in Y duplication of male urethra.	Yes	Yes	Yes	No	No	No	No	No	No	No	3
66	Lorenz 2021	CS	Congenital Y-urethra - A diagnostic and therapeutic challenge.	Yes	Yes	Yes	Yes	Yes	Yes	Yes	Yes	Yes	Yes	10
16	Nazir 2019	CS	Congenital prepubic sinus-An aborted dorsal urethral duplication or a cloacal remnant?	Yes	Yes	Yes	Yes	Unclear	Yes	Yes	Not applicable	Yes	Yes	8
67	AbouZeid 2016	CS	Y-Type Urethral Duplication: A True Variant of the Anomaly or a Misnomer?	Yes	Yes	No	No	No	Yes	Yes	Yes	No	No	5
44	Janssen 2020	CS	Urethral Multiplicity: When Two Are Better Than One.	Yes	Yes	Yes	Unclear	Unclear	Yes	Yes	Yes	Yes	Yes	8
32	Alanee 2012	CS	Complete urethral duplication: description of surgical approach mimicking distal epispadias repair.	Yes	Yes	No	Yes	Yes	Yes	Yes	Not applicable	Unclear	Yes	7
68	Lima 2017	CS	Fate of males with urethral "Y-duplication": 40-year long follow-up in 8 patients.	Yes	Yes	Yes	Yes	Yes	No	Yes	Yes	Yes	Yes	9
45	Mane 2009	CS	Urethral duplication in children: our experience of eight cases.	Yes	Yes	Yes	Yes	Yes	Yes	Yes	Yes	Yes	Yes	10
69	Zhang 2018	CS	Urodynamic performance in boys with Y-type urethral duplication.	Yes	Yes	Yes	Unclear	Unclear	Yes	Yes	Yes	No	Yes	7
21	Arena 2007	CS	Urethral duplication in males: our experience in ten cases.	Yes	Yes	Yes	Yes	Yes	Yes	Yes	Yes	Yes	Yes	10
22	Lopes 2017	CS	Urethral duplication type influences on the complications rate and number of surgical procedures.	Yes	Yes	Yes	Yes	Yes	Yes	Yes	Yes	Yes	No	9
17	Onofre 2013	CS	Urethral duplication--a wide spectrum of anomalies.	Yes	No	Yes	No	No	Yes	Yes	No	No	No	4
34	Coleman 2010	CS	Urethral duplication: cases of ventral and dorsal complete duplication and review of the literature.	Yes	Yes	Yes	Yes	Yes	Yes	Yes	No	No	No	7
23	Guglielmetti 2020	CS	Urethral duplication-Epidemiology, diagnosis, and treatment in a case series of 19 patients.	Yes	Yes	Yes	Yes	Yes	Yes	Yes	No	No	No	7
46	Lena 2022	CS	Anorectal malformation, urethral duplication, occult spinal dysraphism (ARM-UD-OSD): a challenging uncommon association.	Yes	Yes	Yes	Yes	Yes	Yes	Yes	Yes	Yes	Yes	10
24	Kang 2020	CS	Urethral duplication in male children: A study of 12 cases.	Yes	Yes	Yes	Yes	Yes	Yes	Yes	Yes	No	No	8
33	Caione 2020	CS	Urethral duplication in male epispadias: a very uncommon association.	Yes	Yes	Yes	Yes	Yes	Yes	Yes	Yes	Yes	Yes	10
